# Supplementary material for: From past to present: Exploring COVID-19 in Qatar’s hemodialysis population across Omicron dominant and pre-Omicron periods
Source: PLoS One. 2023 Sep 14;18(9):e0291266. doi: 10.1371/journal.pone.0291266 (PMC10501587; doi:10.1371/journal.pone.0291266)
Supplement: S1 File — (CSV) [file pone.0291266.s001.csv]

Sub	Gender	Nat	Age	Diabetes Mellitus	Hypertension	Cardiovascular disease	COPD	Date of COVID-19 Test	Diagnostic test	CT	Dialysis modality	Hospitalization (Yes/No)	ICU ADMISSION	ICU length of stay	VENTILATOR	Mortality	COVID First dose	COVID Second dose	COVID Poster dose	Vaccine name	previous infection	previous infection Date	remarks
1	1	1	56	2	1	1	2	29/12/2021	1	21.4	1	1	1	8	2	1	1	1	1	1	2	2	2
2	2	1	86	1	1	2	2	12/01/2022	2	0	1	1	2	0	2	1	1	1	1	1	2	2	2
3	1	1	81	1	1	1	2	06/01/2022	1	15.4	1	2	2	0	2	1	1	1	1	1	2	2	2
4	1	1	82	2	1	1	2	09/01/2022	1	22.7	1	1	2	0	2	1	1	1	1	1	2	2	2
5	2	1	38	1	1	2	2	03/01/2022	1	25.4	1	1	2	0	2	1	1	1	1	1	2	2	2
6	2	1	88	1	1	1	1	21/01/2022	1	35.4	1	2	2	0	2	1	1	1	1	2	2	2	2
7	2	1	66	1	1	2	2	12/01/2022	2	0	1	2	2	0	2	1	1	1	1	2	2	2	2
8	2	1	63	1	1	1	2	16/01/2022	1	14.1	1	1	2	0	2	1	2	2	2	3	2	2	2
9	2	2	77	1	1	1	2	13/01/2022	2	0	1	1	2	0	2	1	1	1	1	1	2	2	2
10	2	1	63	1	1	1	2	15/01/2022	1	17.6	1	1	2	0	2	1	2	2	2	3	2	2	2
11	1	1	40	1	1	2	2	18/01/2022	2	0	1	1	2	0	2	1	2	2	2	3	2	2	2
12	1	1	58	1	1	1	2	30/12/2021	1	16.7	1	1	2	0	2	1	1	1	1	2	2	2	2
13	1	2	77	1	1	1	2	02/01/2022	1	14.1	1	1	2	0	2	1	1	1	1	1	2	2	2
14	2	1	56	1	1	2	2	06/01/2022	1	16.6	1	2	2	0	2	1	1	1	1	1	2	2	2
15	2	1	80	1	1	1	2	29/01/2022	1	17	1	1	2	0	2	1	1	1	1	1	2	2	2
16	1	1	63	1	1	1	2	20/01/2022	2	0	1	1	2	0	2	1	1	1	1	1	2	2	2
17	2	1	67	1	1	2	2	17/01/2022	2	0	1	1	2	0	2	1	1	1	1	1	2	2	2
18	2	1	66	2	1	2	1	15/01/2022	1	17.9	1	2	2	0	2	1	1	1	1	1	2	2	2
19	2	1	70	2	1	2	2	08/01/2022	2	0	1	2	2	0	2	1	1	1	1	1	2	2	2
20	2	1	63	1	1	1	2	11/01/2022	1	20	1	1	2	0	2	1	1	1	1	1	2	2	2
21	2	1	74	1	1	2	2	15/01/2022	2	0	1	1	2	0	2	1	1	1	1	1	2	2	2
22	1	2	82	1	1	2	1	09/01/2022	2	0	1	1	2	0	2	1	1	1	1	1	2	2	2
23	2	1	69	1	1	1	2	13/01/2022	1	20.4	1	2	2	0	2	1	1	1	1	1	2	2	2
24	1	1	76	1	1	1	2	08/01/2022	1	23.7	1	1	2	0	2	1	1	1	1	1	2	2	2
25	1	1	74	1	1	2	2	05/02/2022	2	0	1	2	2	0	2	1	1	1	1	1	2	2	2
26	2	1	63	1	1	1	2	20/01/2022	1	36.4	1	2	2	0	2	1	1	1	1	1	2	2	2
27	1	1	91	1	1	1	2	05/01/2022	1	20.1	1	2	2	0	2	1	1	1	1	1	2	2	2
28	2	1	79	1	1	1	2	16/01/2022	1	24	1	1	1	4	1	2	1	1	1	1	2	2	1
29	1	1	76	1	1	2	2	04/02/2022	1	22.9	1	1	2	0	2	1	1	1	1	1	2	2	2
30	2	1	65	1	1	2	2	21/12/2021	1	22.6	1	1	3	0	2	1	1	1	1	1	2	2	2
31	1	2	82	2	1	1	2	13/01/2022	2	0	1	2	3	0	2	1	1	1	1	2	2	2	2
32	1	2	76	1	1	2	2	27/12/2021	1	17.9	1	2	2	0	2	1	1	1	1	1	2	2	2
33	2	1	84	1	1	1	1	12/01/2022	1	23.2	1	1	2	0	2	1	2	2	2	3	2	2	2
34	2	1	61	1	1	1	2	13/01/2022	1	11.6	1	1	1	30	1	1	2	2	2	3	2	2	2
35	1	1	75	2	1	1	2	16/01/2022	1	26.5	1	2	2	0	2	1	1	1	1	1	2	2	2
36	2	1	75	2	1	2	2	19/01/2022	2	0	1	2	2	0	2	1	2	2	2	3	2	2	2
37	2	1	82	1	1	1	2	16/01/2022	2	0	1	2	2	0	2	1	2	2	2	3	2	2	2
38	2	1	76	1	1	1	2	23/01/2022	1	25.5	1	2	2	0	2	1	2	2	2	3	2	2	2
39	1	2	32	1	1	2	2	12/01/2022	1	16.9	1	2	2	0	2	1	1	1	1	2	2	2	2
40	1	2	69	1	1	2	2	15/01/2022	2	0	1	1	2	0	2	1	1	1	1	1	2	2	2
41	1	1	59	1	1	1	2	11/01/2022	1	21.3	1	2	2	0	2	1	1	1	1	2	2	2	2
42	2	1	83	1	1	2	2	03/01/2022	1	16.6	1	2	2	0	2	1	1	1	1	1	2	2	2
43	1	1	45	1	1	1	1	29/12/2021	1	25.2	1	1	2	0	2	1	1	1	1	1	1	1	2
44	1	1	38	2	1	2	2	10/01/2022	1	14.7	1	2	2	0	2	1	1	1	1	1	2	2	2
45	2	1	80	2	1	1	2	10/01/2022	1	16.3	1	2	2	0	2	1	1	1	1	1	2	2	2
46	1	2	60	1	1	2	2	09/01/2022	1	25.5	1	2	2	0	2	1	1	1	1	2	2	2	2
47	1	2	57	1	1	1	2	26/12/2021	1	16.5	1	2	2	0	2	1	1	1	1	1	2	2	2
48	1	1	81	2	1	2	2	13/01/2022	1	19.8	1	2	2	0	2	1	1	1	1	2	2	2	2
49	2	1	60	1	1	1	2	05/01/2022	1	29.8	1	1	2	0	2	1	1	1	1	1	2	2	2
50	2	2	43	2	1	2	2	04/01/2022	1	19	1	1	2	0	2	1	1	1	1	1	2	2	2
51	2	1	71	1	1	1	2	15/01/2022	2	0	1	2	2	0	2	1	1	1	1	1	2	2	2
52	2	1	42	1	1	1	2	09/01/2022	1	21.8	1	2	2	0	2	1	1	1	1	1	2	2	2
53	2	1	57	1	1	1	2	22/01/2022	1	27.7	1	2	2	0	2	1	2	2	2	3	2	2	2
54	2	1	65	2	1	1	2	30/12/2021	1	28.5	1	1	2	0	2	1	2	2	2	3	2	2	2
55	1	2	72	1	1	1	2	30/12/2021	1	25.9	1	1	2	0	2	1	1	1	1	2	2	2	2
56	1	1	60	1	1	2	2	15/01/2022	2	0	1	1	2	0	2	1	1	1	1	1	2	2	2
57	1	2	87	2	1	1	2	18/01/2022	1	17.6	1	2	2	0	2	1	1	1	1	1	2	2	2
58	1	1	65	1	1	2	2	14/01/2022	1	23.5	1	1	2	0	2	1	1	1	1	1	2	2	2
59	2	2	38	1	1	2	2	13/01/2022	2	0	1	1	2	0	2	1	2	2	2	3	2	2	2
60	1	2	69	1	1	2	2	16/01/2022	2	0	1	2	2	0	2	1	2	2	2	3	2	2	2
61	2	2	53	2	1	2	2	25/01/2022	1	20.6	1	1	2	0	2	1	1	1	1	1	2	2	2
62	2	1	68	1	1	1	2	20/01/2022	1	22.4	1	1	1	19	1	1	2	2	2	3	2	2	2
63	2	1	62	2	1	1	2	12/01/2022	2	0	1	1	2	0	2	1	1	1	1	1	2	2	2
64	2	1	54	1	1	1	2	16/01/2022	2	0	1	2	2	0	2	1	1	1	1	1	2	2	2
65	1	2	57	1	1	1	2	16/01/2022	2	0	1	2	2	0	2	1	2	2	2	1	2	2	2
66	1	1	39	1	1	2	2	21/12/2021	1	28	1	1	2	0	2	1	1	1	1	1	2	2	2
67	1	1	45	1	1	1	2	06/01/2022	2	0	1	2	2	0	2	1	1	1	1	1	2	2	2
68	1	2	71	1	1	1	2	17/01/2022	2	0	1	2	2	0	2	1	1	1	1	1	2	2	2
69	2	1	36	1	1	2	2	19/01/2022	2	0	1	1	2	0	2	1	1	1	1	1	2	2	2
70	1	2	70	2	1	1	2	07/01/2022	1	14.2	1	2	2	0	2	1	1	1	1	1	2	2	2
71	2	1	55	1	1	2	2	08/01/2022	1	20	1	2	2	0	2	1	1	1	1	1	2	2	2
72	2	2	70	1	1	2	2	08/01/2022	1	24.1	1	2	2	0	2	1	2	2	2	3	2	2	2
73	1	1	67	1	1	1	2	12/01/2022	1	16.4	1	2	2	0	2	1	1	1	1	1	2	2	2
74	1	1	22	2	2	2	2	15/01/2022	2	0	1	2	2	0	2	1	2	2	2	3	2	2	2
75	1	1	44	1	1	1	2	07/01/2022	2	0	1	2	2	0	2	1	1	1	1	1	2	2	2
76	1	2	66	1	1	1	2	02/01/2022	1	16.9	1	1	2	0	2	1	1	1	1	1	2	2	2
77	1	1	69	1	1	1	2	14/01/2022	2	0	1	2	2	0	2	1	1	1	1	1	2	2	2
78	1	2	72	1	1	1	2	13/01/2022	2	0	1	1	2	0	2	1	1	1	1	1	2	2	2
79	1	1	59	1	1	1	2	09/01/2022	2	0	1	1	2	0	2	1	1	1	1	1	2	2	2
80	1	2	53	1	1	2	1	12/01/2022	2	0	1	2	2	0	2	1	1	1	1	1	2	2	2
81	2	1	64	1	1	1	2	12/01/2022	1	26.9	1	2	2	0	2	1	1	1	1	1	2	2	2
82	1	1	39	1	1	2	2	11/01/2022	2	0	1	1	2	0	2	1	1	1	1	1	2	2	2
83	2	1	75	1	1	2	2	11/01/2022	2	0	1	1	2	0	2	1	1	1	1	1	2	2	2
84	2	1	34	1	1	1	2	28/01/2022	2	0	1	2	2	0	2	1	1	1	1	1	2	2	2
85	2	2	85	2	1	2	2	15/01/2022	2	0	1	1	2	0	2	1	1	1	1	1	1	1	2
86	1	1	43	1	1	1	2	15/01/2022	2	0	1	1	2	0	2	1	1	1	1	1	2	2	2
87	1	1	46	1	1	2	2	02/01/2022	1	17.6	1	1	2	0	2	1	1	1	1	1	2	2	2
88	1	1	41	1	1	1	2	30/12/2021	1	18.6	1	2	2	0	2	1	1	1	1	1	2	2	2
89	1	1	37	1	1	1	2	17/01/2022	1	24.6	1	1	2	0	2	1	1	1	1	1	2	2	2
90	1	1	41	1	1	2	2	05/01/2022	1	19.6	1	2	2	0	2	1	2	2	2	3	1	1	2
91	1	1	60	1	1	1	2	29/12/2021	1	30.4	1	1	2	0	2	1	1	1	1	1	2	2	2
92	1	1	39	2	1	1	2	15/01/2022	2	0	1	1	2	0	2	1	1	1	1	1	2	2	2
93	1	2	70	1	1	1	2	22/01/2022	2	0	1	1	2	0	2	1	1	1	1	1	2	2	2
94	1	1	64	1	1	1	2	13/01/2022	2	0	1	1	2	0	2	1	1	1	1	1	2	2	2
95	2	1	90	1	1	1	2	11/01/2022	1	24	1	1	1	16	2	2	1	1	1	1	2	2	1
96	1	2	65	1	1	1	2	04/01/2022	1	15.8	1	2	2	0	2	1	1	1	1	1	1	1	2
97	1	2	41	1	1	1	2	07/01/2022	1	22.9	1	1	2	0	2	1	1	1	1	2	2	2	2
98	2	2	66	1	1	1	2	03/01/2022	1	18	1	2	2	0	2	1	1	1	1	1	2	2	2
99	1	2	50	1	1	2	2	05/01/2022	1	16.9	1	2	2	0	2	1	2	2	2	3	2	2	2
100	1	1	91	1	1	1	2	30/12/2021	1	18.9	1	1	2	0	2	1	1	1	1	1	2	2	2
101	1	1	82	1	1	1	2	11/01/2022	1	21.4	1	1	2	0	2	1	1	1	1	1	2	2	2
102	1	2	58	1	1	2	2	15/01/2022	2	0	1	2	2	0	2	1	1	1	1	2	2	2	2
103	2	1	71	1	1	1	2	29/12/2021	1	23.8	1	2	2	0	2	1	1	1	1	1	2	2	2
104	1	1	60	1	1	1	2	29/12/2021	1	28.1	1	1	2	0	2	1	1	1	1	1	2	2	2
105	2	1	72	1	1	1	2	09/01/2022	2	0	1	2	2	0	2	1	1	1	1	1	2	2	2
106	1	2	94	1	1	1	2	05/01/2022	1	18.2	1	1	2	0	2	1	1	1	1	1	2	2	2
107	1	2	74	1	1	2	1	07/01/2022	2	0	1	1	2	0	2	1	1	1	1	1	2	2	2
108	1	1	84	1	1	1	2	18/01/2022	1	18.1	1	2	2	0	2	1	1	1	1	1	2	2	2
109	1	2	46	1	1	2	2	11/01/2022	1	16	1	1	2	0	2	1	1	1	1	2	2	2	2
110	2	2	72	2	1	1	2	08/01/2022	1	35.3	1	1	2	0	2	1	1	1	1	1	2	2	2
111	1	1	50	1	1	2	2	10/01/2022	1	21.7	1	2	2	0	2	1	1	1	1	1	2	2	2
112	1	1	70	1	1	1	2	01/01/2022	1	31.4	1	1	2	0	2	1	2	2	2	3	2	2	2
113	2	1	77	1	1	1	2	08/01/2022	1	21.9	1	1	2	0	2	1	1	1	1	1	2	2	2
114	2	1	79	1	1	1	2	05/01/2022	1	16.5	1	1	2	0	2	1	1	1	1	2	1	1	2
115	2	2	69	2	1	1	2	22/01/2022	2	0	1	2	2	0	2	1	2	2	2	3	1	1	2
116	1	2	73	2	1	2	2	30/12/2021	1	30.8	1	1	2	0	2	1	1	1	1	1	2	2	2
117	2	1	39	2	1	1	2	08/01/2022	1	19	1	1	2	0	2	1	2	2	2	3	2	2	2
118	1	1	66	1	1	1	2	13/01/2022	2	0	1	1	2	0	2	1	1	1	1	1	2	2	2
119	1	1	35	2	1	1	2	13/01/2022	2	0	1	2	2	0	2	1	1	1	1	1	1	1	2
120	1	1	31	2	1	2	2	07/01/2022	2	0	1	2	2	0	2	1	1	1	1	1	2	2	2
121	1	2	52	1	1	1	2	11/01/2022	1	14	1	2	2	0	2	1	1	1	1	1	2	2	2
122	2	1	66	1	1	1	2	13/01/2022	2	0	1	2	2	0	2	1	1	1	1	1	2	2	2
123	2	1	32	2	1	2	2	21/01/2022	2	0	1	2	2	0	2	1	1	1	1	1	2	2	2
124	1	2	53	1	1	2	2	28/12/2021	1	16.8	1	2	2	0	2	1	1	1	1	1	2	2	2
125	2	2	80	1	1	1	2	15/01/2022	1	17.8	1	2	2	0	2	1	1	1	1	2	1	1	2
126	2	2	54	2	1	2	2	11/01/2022	1	27	1	2	2	0	2	1	1	1	1	1	2	2	2
127	1	1	62	1	1	1	2	06/01/2022	1	18	1	2	2	0	2	1	1	1	1	1	2	2	2
128	1	2	32	1	1	2	2	15/01/2022	2	0	1	1	2	0	2	1	1	1	1	1	2	2	2
129	1	1	44	1	1	1	2	15/01/2022	2	0	1	2	2	0	2	1	1	1	1	1	2	2	2
130	1	2	67	2	1	2	2	09/01/2022	1	23.9	1	2	2	0	2	1	1	1	1	1	2	2	2
131	1	2	56	1	1	1	2	13/01/2022	2	0	1	2	2	0	2	1	1	1	1	1	2	2	2
132	1	2	83	1	1	1	2	18/01/2022	1	18.8	1	2	2	0	2	1	1	1	1	1	1	1	2
133	2	1	47	1	1	2	2	12/01/2022	2	0	1	1	2	0	2	1	2	2	2	3	2	2	2
134	2	2	74	1	1	2	2	13/01/2022	1	16.2	1	2	2	0	2	1	2	2	2	3	2	2	2
135	1	2	65	1	1	2	2	11/01/2022	1	15.4	1	1	2	0	2	1	1	1	1	1	2	2	2
136	1	1	73	1	1	2	2	16/01/2022	1	17.9	1	2	2	0	2	1	1	1	1	1	2	2	2
137	2	1	82	1	1	2	2	04/01/2022	1	16.4	1	2	2	0	2	1	1	1	1	1	2	2	2
138	1	1	71	1	1	1	2	10/01/2022	2	0	1	1	2	0	2	1	2	2	2	3	2	2	2
139	1	1	66	1	1	2	2	21/01/2022	2	0	1	2	2	0	2	1	1	1	1	1	2	2	2
140	2	1	74	1	1	1	2	15/01/2022	1	30.5	1	1	2	0	2	1	1	1	1	2	2	2	2
141	2	1	28	1	1	2	2	18/01/2022	2	0	1	1	2	0	2	1	1	1	1	1	2	2	2
142	1	1	83	1	1	1	2	15/01/2022	1	19.4	1	1	1	21	2	2	1	1	1	1	2	2	1
143	1	1	25	2	1	2	2	05/01/2022	2	0	1	2	2	0	2	1	1	1	1	1	2	2	2
144	1	1	58	1	1	1	2	06/01/2022	1	28.5	1	2	2	0	2	1	1	1	1	1	1	1	2
145	2	1	62	1	1	2	2	13/01/2022	2	0	1	2	2	0	2	1	2	2	2	3	1	1	2
146	1	1	38	1	1	2	2	10/01/2022	2	0	1	2	2	0	2	1	1	1	1	1	2	2	2
147	2	2	78	1	1	2	2	17/01/2022	2	0	1	2	2	0	2	1	1	1	1	1	2	2	2
148	1	1	58	1	1	1	2	08/01/2022	1	23.7	1	2	2	0	2	1	1	1	1	1	2	2	2
149	2	1	58	1	1	2	2	01/01/2022	1	18.8	1	1	2	0	2	1	1	1	1	1	2	2	2
150	1	1	28	2	2	2	2	13/01/2022	1	18.4	1	1	2	0	2	1	1	1	1	1	2	2	2
151	1	2	62	1	1	1	2	31/12/2021	1	28.2	1	2	2	0	2	1	1	1	1	1	2	2	2
152	1	2	62	1	1	1	2	16/01/2022	2	0	1	1	2	0	2	1	1	1	1	1	2	2	2
153	1	1	70	1	1	1	2	29/12/2021	1	25.6	1	2	2	0	2	1	2	2	2	1	2	2	2
154	1	2	32	2	1	1	2	18/01/2022	2	0	1	2	2	0	2	1	1	1	1	1	2	2	2
155	2	2	32	1	1	2	2	10/01/2022	1	17.1	1	2	2	0	2	1	1	1	1	1	2	2	2
156	1	1	21	2	1	1	2	19/01/2022	2	0	1	2	2	0	2	1	1	1	1	1	1	1	2
157	1	2	60	1	1	2	2	06/01/2022	1	20.1	1	1	2	0	2	1	1	1	1	2	2	2	2
158	2	2	44	2	1	2	2	15/01/2022	2	0	1	2	2	0	2	1	1	1	1	1	2	2	2
159	1	1	61	2	1	2	2	30/12/2021	1	19.4	1	1	2	0	2	1	2	2	2	3	2	2	2
160	1	2	61	1	1	1	2	08/01/2022	2	0	1	2	2	0	2	1	1	1	1	1	2	2	2
161	1	2	48	1	1	2	2	19/01/2022	2	0	1	1	2	0	2	1	1	1	1	1	2	2	2
162	1	2	66	1	1	1	2	08/01/2022	1	19.4	1	1	2	0	2	1	1	1	1	1	2	2	2
163	2	2	57	1	1	1	2	15/01/2022	2	0	1	1	2	0	2	1	2	2	2	2	2	2	2
164	1	1	65	1	1	1	2	15/01/2022	1	19.7	1	2	2	0	2	1	1	1	1	1	2	2	2
165	1	1	53	2	1	2	2	19/01/2022	2	0	1	1	2	0	2	1	1	1	1	1	2	2	2
166	2	2	52	1	1	1	2	06/01/2022	1	13.7	1	1	2	0	2	1	1	1	1	1	2	2	2
167	2	1	77	1	1	1	2	12/01/2022	1	16.1	1	2	2	0	2	1	1	1	1	1	2	2	2
168	1	2	45	1	1	1	2	04/01/2022	1	15.8	1	2	2	0	2	1	1	1	1	2	2	2	2
169	1	1	61	1	1	1	2	16/01/2022	2	0	1	1	2	0	2	1	1	1	1	1	1	1	2
170	1	2	59	1	1	1	2	09/01/2022	1	15.8	1	1	2	0	2	1	1	1	1	1	2	2	2
171	2	1	50	1	1	2	2	22/01/2022	2	0	1	1	2	0	2	1	2	2	2	3	2	2	2
172	1	1	70	1	1	1	2	29/12/2021	1	34	1	2	2	0	2	1	1	1	1	1	2	2	2
173	1	2	56	1	1	1	2	01/01/2022	1	25.1	1	1	2	0	2	1	1	1	1	1	2	2	2
174	1	2	52	1	1	2	2	25/12/2021	1	17.4	1	1	2	0	2	1	1	1	1	1	1	1	2
175	1	2	58	2	1	2	2	29/12/2021	1	22.2	1	2	2	0	2	1	1	1	1	1	2	2	2
176	1	1	30	1	2	2	2	21/01/2022	2	0	1	1	2	0	2	1	1	1	1	1	2	2	2
177	1	2	61	2	1	1	2	15/01/2022	2	0	1	1	2	0	2	1	1	1	1	2	1	1	2
178	1	1	51	1	2	2	2	17/01/2022	1	21.9	1	2	2	0	2	1	1	1	1	1	2	2	2
179	2	1	28	2	1	2	2	12/01/2022	2	0	1	1	2	0	2	1	2	2	2	3	2	2	2
180	1	1	72	1	1	1	2	29/01/2022	1	20.6	1	1	2	0	2	1	1	1	1	1	2	2	2
181	1	2	70	2	1	1	2	10/01/2022	1	28.5	1	1	2	0	2	1	1	1	1	1	2	2	2
182	1	2	55	2	1	1	2	09/01/2022	1	16.8	1	1	2	0	2	1	1	1	1	1	2	2	2
183	1	2	67	1	1	1	2	09/01/2022	1	15.6	1	2	2	0	2	1	1	1	1	1	2	2	2
184	1	2	74	1	1	1	2	11/01/2022	1	24.4	1	1	2	0	2	2	1	1	1	1	2	2	1
185	1	1	61	1	1	2	2	14/01/2022	2	0	1	1	2	0	2	1	1	1	1	1	2	2	2
186	1	2	61	2	1	1	2	09/01/2022	1	25.8	1	1	2	0	2	1	1	1	1	1	1	1	2
187	1	1	58	1	1	1	1	13/01/2022	2	0	1	2	2	0	2	1	1	1	1	1	2	2	2
188	1	1	74	1	1	1	1	26/12/2021	1	18.3	1	1	2	0	2	1	1	1	1	1	2	2	2
189	1	2	44	1	1	1	2	09/01/2022	1	19.9	1	2	2	0	2	1	1	1	1	1	2	2	2
190	1	2	45	2	1	1	2	13/01/2022	1	14.6	1	1	2	0	2	1	1	1	1	1	1	1	2
191	1	2	37	2	1	2	2	13/01/2022	2	0	1	2	2	0	2	1	2	2	2	3	2	2	2
192	1	1	60	1	1	2	2	01/01/2022	1	23.3	1	1	2	0	2	1	1	1	1	1	2	2	2
193	1	2	43	1	1	2	2	05/01/2022	1	18	1	2	2	0	2	1	1	1	1	2	2	2	2
194	1	2	24	2	1	2	2	02/01/2022	1	21.3	1	2	2	0	2	1	1	1	1	1	2	2	2
195	1	2	46	1	1	2	2	09/01/2022	1	21.8	1	2	2	0	2	1	1	1	1	1	1	1	2
196	2	2	65	1	1	1	2	12/01/2022	2	0	1	2	2	0	2	1	1	1	1	2	2	2	2
197	1	2	42	2	1	1	2	29/12/2021	1	17.9	1	1	2	0	2	1	1	1	1	1	2	2	2
198	2	2	23	1	1	1	2	09/01/2022	1	23.7	1	2	2	0	2	1	1	1	1	1	2	2	2
199	1	2	64	2	1	1	2	14/01/2022	2	0	1	2	2	0	2	1	1	1	1	1	2	2	2
200	2	2	74	2	1	1	2	03/01/2022	1	19	1	1	2	0	2	1	1	1	1	2	2	2	2
201	1	2	56	2	1	2	2	06/01/2022	1	17.8	1	2	2	0	2	1	1	1	1	2	1	1	2
202	1	2	45	1	1	1	2	10/01/2022	2	0	1	1	2	0	2	1	1	1	1	1	2	2	2
203	1	2	43	2	1	2	2	04/01/2022	1	18.6	1	2	2	0	2	1	1	1	1	1	2	2	2
204	2	2	77	1	1	1	2	27/12/2021	1	31.1	1	2	2	0	2	1	1	1	1	1	2	2	2
205	2	1	68	1	1	2	2	05/02/2022	1	15	1	2	2	0	2	1	1	1	1	1	2	2	2
206	1	2	89	1	1	1	2	21/12/2021	1	17.8	1	1	1	12	2	2	1	1	1	2	2	2	1
207	2	2	35	2	1	1	2	16/01/2022	2	0	1	2	2	0	2	1	1	1	1	1	2	2	2
208	1	2	65	1	1	1	2	12/01/2022	1	22.3	1	2	2	0	2	1	1	1	1	2	2	2	2
209	1	2	42	2	1	2	2	24/01/2022	1	20.6	1	1	2	0	2	1	1	1	1	2	2	2	2
210	1	2	80	2	1	2	2	12/01/2022	2	0	1	2	2	0	2	1	1	1	1	1	2	2	2
211	1	2	39	2	1	2	2	15/01/2022	2	0	1	1	2	0	2	1	1	1	1	1	2	2	2
212	1	2	62	2	1	2	2	29/12/2021	1	25.3	1	1	2	0	2	1	1	1	1	2	1	1	2
213	2	2	47	1	1	2	2	11/01/2022	1	24.1	1	1	2	0	2	1	1	1	1	1	2	2	2
214	1	2	54	1	1	2	2	13/01/2022	2	0	1	2	2	0	2	1	1	1	1	1	2	2	2
215	1	2	52	1	1	2	2	30/01/2022	1	18.7	1	2	2	0	2	1	1	1	1	2	2	2	2
216	2	2	80	1	1	2	2	13/01/2022	2	0	1	2	2	0	2	1	1	1	1	1	2	2	2
217	2	2	39	2	1	2	2	30/12/2021	1	24.5	1	1	2	0	2	1	1	1	1	1	2	2	2
218	1	2	47	1	1	1	2	08/01/2022	2	0	1	1	2	0	2	1	1	1	1	1	2	2	2
219	1	2	63	2	1	1	2	09/01/2022	1	20.7	1	2	2	0	2	1	1	1	1	1	2	2	2
220	2	2	32	2	1	1	2	15/01/2022	1	28.8	1	2	2	0	2	1	1	1	1	1	2	2	2
221	2	2	67	1	1	1	2	18/01/2022	2	0	1	1	2	0	2	1	1	1	1	2	2	2	2
222	1	2	49	2	1	2	2	02/01/2022	1	12.4	1	2	2	0	2	1	1	1	1	1	2	2	2
223	1	2	37	1	1	1	2	04/01/2022	1	16.9	1	1	2	0	2	1	1	1	1	1	2	2	2
224	1	2	65	1	1	1	2	31/12/2021	1	22.5	1	1	2	0	2	1	2	2	2	3	2	2	2
225	1	2	40	2	1	2	2	09/01/2022	1	18.4	1	2	2	0	2	1	1	1	1	1	1	1	2
226	1	2	82	1	1	2	2	06/01/2022	1	14.5	1	2	2	0	2	1	1	1	1	1	2	2	2
227	2	2	66	1	1	1	2	05/01/2022	1	16.2	1	1	2	0	2	1	1	1	1	1	2	2	2
228	1	2	32	2	1	2	2	08/01/2022	1	17.3	1	2	2	0	2	1	1	1	1	1	2	2	2
229	2	2	58	1	1	2	2	11/01/2022	1	23.1	1	2	2	0	2	1	1	1	1	2	2	2	2
230	1	2	35	2	1	2	2	03/01/2022	1	26.4	1	2	2	0	2	1	1	1	1	1	2	2	2
231	1	2	83	2	1	1	2	23/01/2022	1	24.1	1	2	2	0	2	1	1	1	1	2	2	2	2
232	2	2	40	2	1	2	2	06/01/2022	2	0	1	1	2	0	2	1	1	1	1	1	1	1	2
233	1	2	44	2	1	1	2	01/01/2022	1	18.2	1	2	2	0	2	1	1	1	1	1	2	2	2
234	2	2	90	1	1	1	2	11/01/2022	1	19.6	1	2	2	0	2	1	1	1	1	1	2	2	2
235	1	2	19	2	2	2	2	05/01/2022	1	17.1	1	2	2	0	2	1	1	1	1	2	2	2	2
236	2	2	60	1	1	1	2	10/01/2022	1	12.4	1	2	2	0	2	1	1	1	1	1	2	2	2
237	1	2	58	1	1	1	2	13/01/2022	1	21.4	1	2	2	0	2	1	1	1	1	1	2	2	2
238	1	2	28	2	1	1	2	02/01/2022	1	22.5	1	2	2	0	2	1	1	1	1	1	1	1	2
239	1	2	49	1	1	2	2	13/01/2022	1	31.9	1	2	2	0	2	1	2	2	2	3	2	2	2
240	2	2	58	2	1	1	2	09/01/2022	1	15.8	1	2	2	0	2	1	2	2	2	3	1	1	2
241	2	2	61	2	1	2	2	03/01/2022	1	20.1	1	2	2	0	2	1	1	1	1	1	2	2	2
242	2	2	58	2	1	2	2	07/01/2022	1	16	1	2	2	0	2	1	1	1	1	1	2	2	2
243	1	2	72	1	1	1	2	11/01/2022	2	0	1	2	2	0	2	1	1	1	1	3	2	2	2
244	1	2	51	2	1	2	2	11/01/2022	1	14.7	1	2	2	0	2	1	1	1	1	1	1	1	2
245	2	2	30	2	1	2	2	20/01/2022	1	27.9	1	2	2	0	2	1	2	2	2	3	2	2	2
246	1	2	64	1	1	2	2	12/12/2021	2	0	1	2	2	0	2	2	2	2	2	3	2	2	1
247	2	2	43	2	1	2	2	4/23/2021	1	21.8	1	1	2	0	2	1	1	1	2	1	1	1	2
