# Supplementary material for: From past to present: Exploring COVID-19 in Qatar’s hemodialysis population across Omicron dominant and pre-Omicron periods
Source: PLoS One. 2023 Sep 14;18(9):e0291266. doi: 10.1371/journal.pone.0291266 (PMC10501587; doi:10.1371/journal.pone.0291266)
Supplement: S2 File — https://datadryad.org/stash/share/d4Dd4QuqQEd0Yt95JF1fzx_PEpTJ7uGq9M8bCsesSyU. https://hackmd.io/@AbdullaHamad3/HkvTi0Hvn. (CSV) [file pone.0291266.s002.csv]

Sub	Gender(Y/N)	Nationality	Age	Diabetes Mellitus(Y/N)	Hypertension(Y/N)	Cardiovascular disease(Y/N)	COPD(Y/N)	Date of COVID-19 Test	Diagnostic test	CT.value	Dialysis modality	Hospitalization (Yes/No)	ICU ADMISSION	ICU length of stay	VENTILATOR	Mortality	COVID First dose	COVID Second dose	COVID Poster dose	Vaccine name	previous infection	previous infection Date	remarks
1	1	2	75	1	1	1	2	6/21/2020	1	0	1	1	1	33	1	2	2	2	2	3	2	2	2
2	2	1	63	1	1	2	2	6/30/2020	1	29.1	1	1	2	3	2	1	2	2	2	3	2	2	2
3	2	2	67	1	1	1	2	6/22/2020	1	0	1	1	1	4	1	2	2	2	2	3	2	2	2
4	1	2	79	2	1	1	2	6/25/2020	1	22.3	1	1	1	4	1	2	2	2	2	3	2	2	2
5	1	2	76	1	1	2	2	06/10/2020	1	0	1	1	1	19	1	2	2	2	2	3	2	2	2
6	1	2	65	2	1	2	2	5/20/2020	1	0	1	1	1	2	1	2	2	2	2	3	2	2	2
7	1	2	74	2	1	1	2	5/23/2020	1	0	1	1	1	4	1	2	2	2	2	3	2	2	2
8	1	2	60	2	1	1	2	5/26/2020	1	0	1	1	1	17	1	2	2	2	2	3	2	2	2
9	1	2	57	1	1	1	2	5/13/2020	1	0	1	1	2	0	2	2	2	2	2	3	2	2	2
10	2	1	64	1	1	1	2	06/09/2020	1	0	1	1	2	0	2	1	2	2	2	3	2	2	2
11	1	2	72	1	1	2	2	5/30/2020	1	0	1	1	1	9	1	1	2	2	2	3	2	2	2
12	2	2	83	2	1	2	2	06/01/2020	1	0	1	1	1	3	2	1	2	2	2	3	2	2	2
13	1	2	60	2	1	2	2	5/28/2020	1	0	1	1	2	0	2	1	2	2	2	3	2	2	2
14	1	2	43	2	1	2	2	07/02/2020	1	26.7	1	1	2	0	2	1	2	2	2	3	2	2	2
15	2	1	79	1	1	1	2	07/04/2020	1	24.7	1	1	2	0	2	1	2	2	2	3	2	2	2
16	1	2	45	2	1	2	2	07/03/2020	1	34.4	1	1	2	0	2	1	2	2	2	3	2	2	2
17	1	2	61	1	1	2	2	6/29/2020	1	16.6	1	1	2	0	2	1	2	2	2	3	2	2	2
18	2	1	78	1	1	2	2	06/07/2020	1	0	1	1	2	0	2	1	2	2	2	3	2	2	2
19	2	2	37	1	1	2	2	05/07/2020	1	0	1	1	1	32	1	1	2	2	2	3	2	2	2
20	1	1	50	1	1	1	2	05/05/2020	1	0	1	1	2	0	2	1	2	2	2	3	2	2	2
21	1	2	49	2	1	2	2	4/22/2020	1	0	1	1	2	0	2	1	2	2	2	3	2	2	2
22	1	1	60	1	1	1	2	3/27/2020	1	0	1	1	2	0	2	1	2	2	2	3	2	2	2
23	2	1	84	1	1	1	2	05/09/2020	1	0	1	1	2	0	1	1	2	2	2	3	2	2	2
24	2	2	70	1	1	1	2	4/19/2020	1	0	1	1	1	4	2	1	2	2	2	3	2	2	2
25	1	2	27	2	1	2	2	05/07/2020	1	0	1	1	2	0	2	1	2	2	2	3	2	2	2
26	1	2	52	2	1	2	2	4/23/2020	1	0	1	1	2	0	2	1	2	2	2	3	2	2	2
27	1	2	57	2	1	2	2	4/23/2020	1	0	1	1	2	0	2	1	2	2	2	3	2	2	2
28	1	2	57	1	1	2	2	7/19/2020	1	28.8	1	1	2	0	2	1	2	2	2	3	2	2	2
29	2	1	53	1	1	2	2	7/21/2020	1	28.3	1	1	2	0	2	1	2	2	2	3	2	2	2
30	1	2	49	2	1	2	2	07/11/2020	1	22.5	1	1	2	0	2	1	2	2	2	3	2	2	2
31	1	1	55	1	1	2	2	7/15/2020	1	18.4	1	1	2	0	2	1	2	2	2	3	2	2	2
32	1	2	65	1	1	2	2	05/01/2020	1	0	1	1	2	0	2	1	2	2	2	3	2	2	2
33	1	2	49	2	1	1	2	5/25/2020	1	0	1	1	2	0	2	1	2	2	2	3	2	2	2
34	1	2	65	1	1	2	2	5/28/2020	1	0	1	1	2	0	2	1	2	2	2	3	2	2	2
35	1	2	35	2	1	2	2	5/28/2020	1	0	1	1	2	0	2	1	2	2	2	3	2	2	2
36	1	2	53	1	1	2	2	5/29/2020	1	0	1	1	2	0	2	1	2	2	2	3	2	2	2
37	1	1	74	1	1	1	2	5/28/2020	1	0	1	1	2	0	2	1	2	2	2	3	2	2	2
38	1	2	59	2	1	1	2	04/12/2020	1	0	1	1	2	0	2	1	2	2	2	3	2	2	2
39	1	2	62	1	1	1	2	05/09/2020	1	0	1	1	2	0	2	1	2	2	2	3	2	2	2
40	1	2	36	1	1	2	2	05/03/2020	1	0	1	1	2	0	2	1	2	2	2	3	2	2	2
41	1	2	44	2	1	2	2	5/21/2020	1	0	1	1	2	0	2	1	2	2	2	3	2	2	2
42	1	2	33	1	1	2	2	05/09/2020	1	0	1	1	2	0	2	1	2	2	2	3	2	2	2
43	2	2	60	1	1	2	2	5/13/2020	1	0	1	1	2	0	2	1	2	2	2	3	2	2	2
44	1	2	47	2	1	2	2	07/12/2020	1	17	1	1	1	28	1	2	2	2	2	3	2	2	2
45	1	2	37	1	1	2	2	05/07/2020	1	0	1	1	2	2	2	1	2	2	2	3	2	2	2
46	1	2	59	1	1	1	2	5/23/2020	1	0	1	1	1	6	2	1	2	2	2	3	2	2	2
47	1	1	60	1	1	1	2	5/29/2020	1	0	1	1	2	2	2	1	2	2	2	3	2	2	2
48	1	2	53	1	1	2	2	06/08/2020	1	0	1	1	2	0	2	1	2	2	2	3	2	2	2
49	1	1	43	1	1	2	2	6/26/2020	1	36.5	1	1	2	0	2	1	2	2	2	3	2	2	2
50	1	2	71	1	1	2	2	5/30/2020	1	0	1	1	2	0	2	1	2	2	2	3	2	2	2
51	1	1	46	1	1	2	2	5/24/2020	1	0	1	1	1	27	2	1	2	2	2	3	2	2	2
52	1	2	46	2	1	2	2	5/30/2020	1	0	1	1	2	0	2	1	2	2	2	3	2	2	2
53	2	2	61	1	1	2	2	5/25/2020	1	0	1	1	2	0	2	1	2	2	2	3	2	2	2
54	2	2	67	2	1	2	2	5/31/2020	1	0	1	1	2	0	2	1	2	2	2	3	2	2	2
55	1	2	43	2	1	2	2	5/29/2020	1	0	1	1	2	0	2	1	2	2	2	3	2	2	2
56	2	1	79	1	1	2	2	06/03/2020	1	0	1	1	2	0	2	1	2	2	2	3	2	2	2
57	2	1	41	2	1	2	2	5/25/2020	1	0	1	1	2	0	2	1	2	2	2	3	2	2	2
58	1	2	57	1	1	1	2	5/24/2020	1	0	1	1	2	0	2	1	2	2	2	3	2	2	2
59	1	2	30	2	2	2	2	06/09/2020	1	0	1	1	2	0	2	1	2	2	2	3	2	2	2
60	2	1	36	1	1	2	2	05/09/2020	1	0	1	1	2	0	2	1	2	2	2	3	2	2	2
61	2	2	65	2	1	2	2	5/17/2020	1	23.9	1	1	2	27	2	1	2	2	2	3	2	2	2
62	1	1	63	1	1	1	2	7/13/2020	1	42.2	1	1	1	3	1	2	2	2	2	3	2	2	2
63	2	1	63	1	1	2	2	07/05/2020	1	30.4	1	1	1	24	1	1	2	2	2	3	2	2	2
64	1	1	45	1	1	2	2	7/23/2020	1	18.3	1	1	2	0	2	1	2	2	2	3	2	2	2
65	1	2	24	2	1	2	2	5/18/2020	1	0	1	1	2	0	2	1	2	2	2	3	2	2	2
66	1	1	60	2	1	2	2	07/04/2020	1	16.3	1	1	1	29	1	2	2	2	2	3	2	2	2
67	1	2	55	1	1	2	2	7/30/2020	1	21.5	1	1	1	7	2	1	2	2	2	3	2	2	2
68	1	2	42	2	1	2	2	10/14/2020	1	23	1	1	2	0	2	1	2	2	2	3	2	2	2
69	1	2	82	1	1	2	2	10/28/2020	1	24.1	1	1	2	0	2	1	2	2	2	3	2	2	2
70	1	2	52	2	1	2	2	10/15/2020	1	26.6	1	1	2	0	2	1	2	2	2	3	2	2	2
71	1	1	64	2	1	1	2	10/09/2020	1	21	1	2	2	0	2	1	2	2	2	3	2	2	2
72	1	2	61	1	1	2	2	10/01/2020	1	19	1	1	2	0	2	1	2	2	2	3	2	2	2
73	1	2	62	1	1	2	2	10/05/2020	1	31	1	1	2	0	2	1	2	2	2	3	2	2	2
74	2	2	73	1	1	2	2	8/15/2020	1	21.2	1	1	2	0	2	1	2	2	2	3	2	2	2
75	1	1	56	1	1	2	2	9/15/2020	1	13.3	1	1	1	4	2	1	2	2	2	3	2	2	2
76	2	2	79	1	1	1	2	11/16/2020	1	31.4	1	1	2	0	2	1	2	2	2	3	2	2	2
77	1	2	46	2	1	2	2	9/13/2020	1	31.2	1	1	2	0	2	1	2	2	2	3	2	2	2
78	1	2	62	2	1	2	2	09/10/2020	1	20.9	1	1	2	0	2	1	2	2	2	3	2	2	2
79	1	1	67	1	1	1	2	09/10/2020	1	33.7	1	1	2	0	2	1	2	2	2	3	2	2	2
80	2	2	60	1	1	1	2	10/02/2020	1	16.5	1	1	2	0	2	1	2	2	2	3	2	2	2
81	2	1	55	2	1	2	2	7/31/2020	1	24.7	1	1	2	0	2	1	2	2	2	3	2	2	2
82	2	1	87	1	1	1	2	08/09/2020	1	23.2	1	1	1	2	2	1	2	2	2	3	2	2	2
83	1	1	52	2	1	2	2	9/22/2020	1	19	1	1	1	2	2	1	2	2	2	3	2	2	2
84	1	1	81	2	1	1	2	8/22/2020	1	21.9	1	1	1	2	2	1	2	2	2	3	2	2	2
85	2	1	72	2	1	2	1	9/14/2020	1	20.5	1	1	1	16	1	2	2	2	2	3	2	1	2
86	1	2	64	1	1	2	2	9/25/2020	1	25.1	1	1	2	0	2	1	2	2	2	3	2	2	2
87	1	2	59	2	1	2	2	9/25/2020	1	29.4	1	1	2	0	2	1	2	2	2	3	2	2	2
88	1	1	81	1	1	1	2	08/01/2020	1	16.9	1	1	2	0	2	1	2	2	2	3	2	2	2
89	1	1	56	1	1	2	2	9/17/2020	1	24.4	1	1	2	0	2	1	2	2	2	3	2	2	2
90	1	2	59	2	1	2	2	10/27/2020	1	18.2	1	1	2	0	2	1	2	2	2	3	2	2	2
91	1	2	66	1	1	2	2	10/08/2020	1	24.5	1	1	1	6	1	1	2	2	2	3	2	2	2
92	1	1	32	2	1	2	2	10/15/2020	1	27.9	1	1	2	0	2	1	2	2	2	3	2	1	2
93	2	1	71	1	1	1	2	10/18/2020	1	29.9	1	1	2	0	2	1	2	2	2	3	2	2	2
94	2	2	57	2	1	2	2	08/04/2020	1	28.1	1	1	2	0	2	1	2	2	2	3	2	2	2
95	1	1	29	2	1	2	2	08/12/2020	1	16.8	1	1	2	0	2	1	2	2	2	3	2	2	2
96	1	2	83	1	1	2	2	9/30/2020	1	17.9	1	1	1	10	1	2	2	2	2	3	2	2	2
97	1	2	65	1	1	1	2	4/18/2021	1	18.8	1	1	1	32	2	1	1	1	2	1	2	2	2
98	2	2	43	2	1	2	2	4/23/2021	1	21.8	1	1	2	0	2	1	1	1	2	1	2	2	2
99	1	2	52	1	1	2	2	4/19/2021	1	28	1	1	2	0	2	1	1	1	2	1	2	2	2
100	1	2	76	1	1	2	2	04/08/2021	1	21	1	1	2	0	2	1	1	1	2	2	2	2	2
101	2	1	78	1	1	1	2	4/14/2021	1	22	1	1	1	2	2	1	1	1	2	1	2	2	2
102	1	2	57	1	1	1	2	04/12/2021	1	23.4	1	1	2	0	2	1	1	1	2	2	2	2	2
103	1	1	27	1	1	2	2	4/17/2021	1	15	1	1	2	0	2	1	1	1	2	1	2	2	2
104	1	2	45	2	1	2	2	4/13/2021	1	29	1	1	2	0	2	1	1	1	2	1	2	2	2
105	2	2	31	2	2	2	2	04/07/2021	1	20.4	1	1	2	0	2	1	1	1	2	2	2	2	2
106	1	1	35	1	1	2	2	4/17/2021	1	23	1	1	2	0	2	1	1	1	2	1	2	2	2
107	1	2	72	1	1	2	2	04/03/2021	1	14.6	1	1	2	2	2	2	1	1	2	1	2	2	2
108	2	2	76	1	1	2	2	04/05/2021	1	13.4	1	1	2	0	2	1	1	1	2	1	2	2	2
109	2	2	48	2	1	2	2	04/04/2021	1	15.8	1	1	2	0	2	1	1	1	2	1	2	2	2
110	2	2	78	2	1	2	2	04/07/2021	1	19.8	1	1	2	0	2	1	1	1	2	2	2	2	2
111	1	2	38	2	1	2	2	04/11/2021	1	32.8	1	1	2	0	2	1	1	1	2	1	2	2	2
112	1	2	52	2	1	2	2	04/04/2021	1	19.7	1	1	2	0	2	1	1	1	2	2	2	2	2
113	1	2	61	1	1	2	2	02/11/2021	1	13.5	1	1	2	0	2	1	1	1	2	1	2	2	2
114	2	2	41	2	1	2	2	2/18/2021	1	24.1	1	1	2	0	2	1	2	2	2	3	2	2	2
115	2	2	79	1	1	2	2	3/24/2021	1	30.4	1	1	2	0	2	1	1	1	2	1	2	2	2
116	2	2	53	1	1	2	2	04/02/2021	1	26.1	1	1	2	0	2	1	1	1	2	1	2	2	2
117	2	1	67	1	1	1	2	04/10/2021	1	16.6	1	1	2	5	2	1	2	2	2	3	2	2	2
118	1	2	81	1	1	2	2	02/01/2021	1	16.5	1	1	1	14	1	2	1	2	2	1	2	2	2
119	2	2	74	1	1	2	2	1/28/2021	1	21.7	1	1	2	0	2	1	1	1	2	2	2	2	2
120	1	2	72	1	1	2	2	2/20/2021	1	18.5	1	1	1	6	2	1	1	1	2	1	2	2	2
121	1	1	66	1	1	2	2	3/26/2021	1	18.8	1	1	2	0	2	2	1	1	2	1	2	2	2
122	2	2	86	2	1	2	2	3/29/2021	1	25.7	1	1	1	3	1	2	2	2	2	3	2	2	2
123	1	2	51	1	1	1	2	3/28/2021	1	19.5	1	1	1	5	2	1	1	1	2	1	2	2	2
124	1	2	2	1	1	2	2	04/04/2021	1	22.4	1	1	2	0	2	1	1	1	2	1	2	2	2
125	2	2	69	1	1	1	2	4/14/2021	1	26.1	1	1	2	0	1	2	1	1	2	1	2	2	2
126	1	2	82	2	1	2	1	4/14/2021	1	19.3	1	1	1	3	2	2	2	2	2	3	2	2	2
127	1	2	50	1	1	2	2	06/08/2021	1	17.7	1	1	2	0	2	1	1	1	2	1	2	2	2
128	1	1	35	1	1	2	1	4/28/2021	1	28	1	1	2	0	2	1	2	2	2	3	2	2	2
129	1	2	64	1	1	1	2	2/14/2021	1	23.1	1	1	1	106	1	2	2	2	2	3	2	2	2
130	1	1	64	1	1	2	2	06/12/2021	1	29.7	1	1	2	0	2	1	1	1	2	1	2	2	2
131	2	2	46	2	1	2	2	05/09/2021	1	18	1	1	2	0	2	1	2	2	2	3	2	2	2
132	2	1	60	1	1	1	2	5/18/2021	1	19.3	1	1	2	0	2	1	2	2	2	3	2	2	2
133	2	1	67	1	1	2	2	05/06/2021	1	11.8	1	1	2	0	2	1	1	1	2	1	2	2	2
134	1	2	37	1	1	2	2	05/04/2021	1	28.8	1	1	2	0	2	1	2	2	2	3	2	2	2
135	1	2	68	1	1	2	2	4/19/2021	1	16.5	1	1	2	0	2	1	1	1	2	1	2	2	2
136	2	2	77	1	1	2	2	4/14/2021	1	14.3	1	1	2	0	2	1	1	1	2	1	2	2	2
137	2	1	82	2	1	1	2	3/28/2021	1	15.8	1	1	1	17	2	1	2	2	2	3	2	2	2
138	1	2	67	1	1	1	2	05/02/2021	1	19.5	1	1	1	12	2	2	1	1	2	1	2	2	2
139	1	2	36	2	1	2	2	26/03/2021	1	15.1	1	1	2	0	2	1	1	1	2	2	2	2	2
140	2	1	77	1	1	2	2	04/07/2021	1	14	1	1	2	0	2	1	1	1	2	1	2	2	2
141	2	2	75	1	1	2	2	3/21/2021	1	16	1	2	2	0	2	1	2	2	2	3	2	2	2
142	1	2	41	2	1	2	2	3/27/2021	1	22.3	1	2	2	0	2	1	1	1	2	2	2	2	2
143	2	1	72	1	1	1	2	3/20/2021	1	23.1	1	2	2	0	2	1	2	2	2	3	2	2	2
144	1	2	69	1	1	2	2	3/22/2021	1	25.4	1	2	2	0	2	1	1	1	2	2	2	2	2
145	1	1	55	2	1	2	2	3/25/2021	1	16.2	1	2	2	0	2	1	1	1	2	1	2	2	2
146	1	1	50	1	1	2	2	3/27/2021	1	23.7	1	1	2	0	2	1	1	1	2	1	2	2	2
147	1	1	76	1	1	1	2	3/22/2021	1	19	1	1	1	27	1	2	2	2	2	3	2	2	2
148	1	2	49	1	1	1	2	3/30/2021	1	12.8	1	1	1	9	1	2	2	2	2	3	2	2	2
149	1	1	52	1	1	1	2	3/22/2021	1	17.9	1	1	2	0	2	1	1	1	2	1	2	2	2
150	2	2	58	2	1	2	2	3/14/2021	1	21.3	1	2	2	0	2	1	2	2	2	3	2	2	2
151	2	1	72	1	1	2	2	3/19/2021	1	12	1	1	2	0	2	1	1	1	2	1	2	2	2
152	1	2	55	1	1	2	2	3/26/2021	1	14.9	1	1	1	2	1	2	2	2	2	3	2	2	2
153	1	2	80	2	1	1	2	3/25/2021	1	21.9	1	1	1	3	1	2	2	2	2	3	2	2	2
154	2	2	40	2	1	2	2	03/07/2021	1	13.7	1	1	2	0	2	1	1	1	2	1	2	2	2
155	2	2	74	1	1	2	2	3/16/2021	1	18.4	1	1	2	10	1	2	2	2	2	3	2	2	2
156	2	1	54	1	1	1	2	24/02/021	1	32	1	1	2	0	2	1	1	1	2	1	2	2	2
157	1	1	52	1	1	2	2	2/27/2021	1	21.5	1	1	2	0	2	1	1	1	2	1	2	2	2
158	1	2	23	2	1	2	2	03/02/2021	1	20.9	1	1	2	0	2	1	2	2	2	3	2	2	2
159	2	1	67	1	1	2	2	2/20/2021	1	20.7	1	1	2	0	2	1	2	2	2	3	2	2	2
160	1	1	75	2	1	2	2	2/23/2021	1	26.5	1	1	1	9	2	1	1	1	2	1	2	2	2
161	1	2	76	1	1	2	2	2/13/2021	1	19.7	1	1	1	5	2	1	1	1	2	1	2	2	2
162	1	2	62	2	1	2	2	02/11/2021	1	23.8	1	1	2	0	2	1	1	1	2	2	2	2	2
163	1	2	34	2	1	2	2	2/13/2021	1	23.7	1	2	2	0	2	1	1	1	2	1	2	2	2
164	1	2	64	2	1	2	2	1/26/2021	1	16.4	1	1	1	36	1	1	2	2	2	3	2	2	2
165	1	1	35	2	1	2	2	2/16/2021	1	20.2	1	1	2	0	2	1	1	1	2	1	2	2	2
166	1	2	70	2	1	2	2	2/15/2021	1	17.9	1	1	2	0	2	1	1	1	2	1	2	2	2
167	1	2	63	1	1	2	2	02/07/2021	1	27.9	1	1	2	0	2	1	2	2	2	3	2	2	2
168	2	1	69	1	2	2	2	02/12/2021	1	14.3	1	1	2	2	2	1	1	1	2	1	2	2	2
169	1	2	65	2	1	2	2	02/11/2021	1	23.8	1	1	1	16	1	1	2	2	2	3	2	2	2
170	1	1	70	1	1	2	2	1/25/2021	1	23	1	1	2	0	2	1	1	1	2	1	2	2	2
171	1	1	78	1	1	2	2	1/17/2021	1	22.1	1	1	2	0	2	2	2	2	2	3	2	2	2
172	1	1	56	1	1	2	2	1/19/2021	1	26.6	1	1	1	10	2	1	2	2	2	3	2	2	2
173	2	1	90	1	2	2	2	1/28/2021	1	21.6	1	1	2	0	2	1	1	1	2	1	2	2	2
174	1	2	44	2	1	2	2	1/28/2021	1	37.2	1	1	2	0	2	1	2	2	2	3	2	2	2
